# Supplementary material for: The NF-κB Factor Relish maintains blood progenitor homeostasis in the developing Drosophila lymph gland
Source: PLoS Genet. 2024 Sep 9;20(9):e1011403. doi: 10.1371/journal.pgen.1011403 (PMC11424005; doi:10.1371/journal.pgen.1011403)
Supplement: S1 Data — (XLSX) [file pgen.1011403.s007.xlsx]

## Sheet: Fig 1
Fig 1
Fig 1F	Mean fluorescence intensity of Relish in progenitors
	24 hours	48 hours	72 hours	96 hours
	12.175	11.925	32.855	70.656
	13.374	13.066	30.889	64.618
	13.85	11.992	21.148	66.589
	14.341	10.076	21.367	77.581
	13.352	10.121	37.932	64.489
	14.754	11.948	44.197	64.139
	12.834	12.938	34.509	64.164
	12.68	16.218	44.857	76.022
	14.708	12.978	36.323	71.938
	15.741	12.347	37.21	69.466
	13.084	11.729	38.951	74.342
	13.236	10.093	32.287	79.14
	12.268		29.766	76.369
	10.437		37.785	73.754
	13.104		23.011	78.565
	13.702		25.653	72.693
			23.717
			21.798
			24.023
Mean	13.3525	12.1193	31.4883	71.5328
Standard Deviation	1.23248	1.69665	7.7225	5.40159
P Value		0.923	<.001	<.001	<.001	<.001	<.001
Fig 1K	Area of progenitor zone/Total area of the lymph gland
	control	tepIV>Reli	tepIV>Rel-KO	tepIV>Rel68kD
	0.38839	0.278706	0.208539	0.778046
	0.37156	0.318549	0.254088	0.665348
	0.374078	0.329971	0.341179	0.672831
	0.470678	0.406039	0.383333	0.652921
	0.593769	0.322909	0.174448	0.671955
	0.458063	0.288895	0.236311	0.604056
	0.47483	0.239704	0.543554	0.707597
	0.414413	0.208943	0.249824	0.59637
	0.505281	0.195595	0.234512	0.734931
	0.414297	0.218613	0.242288	0.74903
Mean	0.446536	0.280792	0.286808	0.683309
Standard Deviation	0.0690962	0.0661229	0.108856	0.0595103
P Value		<.001	<.001	<.001
Fig 1P	Differentiation index
	control	tepIV>Reli	tepIV>Rel-KO	tepIV>Rel68kD
	0.351	0.691	0.653	0.328
	0.426	0.479	0.641	0.243
	0.427	0.769	0.676	0.192
	0.546	0.684	0.604	0.234
	0.431	0.597	0.603	0.201
	0.717	0.794	0.791	0.27
	0.52	0.632	0.628	0.158
	0.592	0.791	0.751	0.224
	0.439	0.52	0.681	0.192
	0.578	0.662	0.625	0.278
	0.423		0.59	0.238
Mean	0.495455	0.6619	0.658455	0.232545
Standard Deviation	0.105519	0.108329	0.0632904	0.047576
P Value		<.001	<.001	<.001
Fig 1T	Mean fluorescence intesity of Relish
	CHIZ (+)	CHIZ (-) MZ
	20.949	34.81
	23.88	37.467
	25.537	37.828
	23.56	32.857
	25.976	34.912
	26.471	33.27
	24.003	35.237
	20.101	46.134
	25.351	43.39
	30.387	47.365
	26.482	41.498
	27.133	41.776
	23.933	38.124
	22.103	36.178
	21.62	42.022
	29.191	39.781
	27.605	36.477
	29.989	32.438
Mean	25.2373	38.4202
Standard Deviation	3.00205	4.46328
P Value		<.001
Fig 1X	Number of intermediate progenitors/Total number of Hoechst positive nuclei
	control	chiz>Reli	chiz>Rel68kD
	0.27724	0.210073	0.362883
	0.24978	0.179839	0.315115
	0.146654	0.16519	0.32338
	0.206204	0.220544	0.292683
	0.214779	0.204678	0.322409
	0.191259	0.232151	0.229288
	0.229564	0.193141	0.379587
	0.167836	0.179823	0.280287
	0.27146	0.142418	0.332781
	0.203994	0.25	0.242733
	0.152941	0.171474	0.285443
	0.230165	0.165759	0.253563
	0.154266	0.194842	0.372362
	0.148372	0.2123	0.340636
Mean	0.20318	0.194445	0.309511
Standard Deviation	0.0450591	0.029351	0.0475166
P Value		0.843	<.001
Fig 1Y	Area of progenitor zone/Total area of the lymph gland
	control	chiz>Reli	chiz>Rel68kD
	0.47764	0.403336	0.535402
	0.4769	0.42976	0.439863
	0.361093	0.451541	0.522161
	0.469306	0.53136	0.354874
	0.486314	0.362058	0.376554
	0.311246	0.330613	0.689345
	0.418306	0.493603	0.638384
	0.444255	0.446671	0.411734
	0.494018	0.411011	0.603051
	0.532013	0.573855	0.672577
	0.49973	0.486351	0.639358
	0.377895	0.584578	0.601104
	0.473405	0.506237	0.553293
	0.459408	0.589151	0.479213
Mean	0.448681	0.471437	0.536922
Standard Deviation	0.0609675	0.0810948	0.110483
P Value		0.768	0.027
Fig 1Z	Differentiation index
	control	chiz>Reli	chiz>Rel68kD
	0.364909	0.473225	0.240374
	0.452983	0.349882	0.336295
	0.28042	0.335598	0.254279
	0.335923	0.555513	0.215631
	0.522736	0.37522	0.392943
	0.408014	0.49303	0.40846
	0.368175	0.36626	0.321308
	0.520714	0.508321	0.400218
	0.439539	0.446413	0.326634
	0.385327	0.483167	0.279449
	0.401411	0.499668	0.421495
	0.467793	0.250437	0.328332
	0.491714	0.352099	0.205417
	0.400121	0.480395	0.236605
Mean	0.417127	0.426373	0.31196
Standard Deviation	0.0700759	0.0871514	0.0747501
P Value		0.947	0.003

## Sheet: Fig 2
Fig 2
Fig 2A'''	Mean fluorescence intesity of Relish
	gstD-GFP MZ outer rim	gstD-GFP MZ core
	37.647	43.326
	38.741	47.705
	36.924	40.624
	34.085	46.737
	37.423	53.462
	35.119	44.559
	32.344	60.008
	50.19	75.395
	47.188	75.306
	51.636	60.443
	46.167	67.334
	42.577	64.189
	34.727	73.912
	58.966	70.826
	45.186	65.194
	31.524	68.944
	27.226	70.939
	36.226	62.741
	36.177	47.351
	32.889	55.359
	36.749	55.366
	51.25	71.636
	58.67	81.622
	32.802	63.132
	33.923	61.605
	41.404	73.297
	41.943	59.136
	28.106	43.592
	27.885	61.381
	26.451	57.545
	44.814	67.393
	45.388	71.704
	32.088	63.365
Mean	39.2253	61.3675
Standard Deviation	8.57335	10.845
P Value		<.001
Fig 2E	Mean fluorescence intensity of gstD-GFP in progenitors
	control	d>Reli	d>Rel68kD
	88.844	54.5	129.287
	79.052	50.711	126.643
	76.486	55.181	121.573
	84.716	58.381	122.657
	78.497	66.96	116.651
	68.15	59.368	130.222
	70.64	58.68	115.558
	67.898	60.942	120.458
	86.608	65.286	128.261
	67.716	61.477	127.662
	67.271	74.301	102.737
	61.393	75.755	107.151
	69.73	78.674	107.375
	62.103	72.656	98.004
	62.362	70.64	101.207
	79.928	79.638	121.755
	80.337	71.797	135.919
	65.427	61.948	122.085
	82.273	70.385	127.095
	85.786	77.527	112.962
	58.921	77.37	131.636
	49.658	75.377	130.641
	58.518	67.844	135.144
	59.285	76.41	124.733
	57.42	79.229
Mean	70.7608	68.0415	120.726
Standard Deviation	10.8255	8.81424	10.8557
P Value		0.615	<.001
Fig 2I	Mean intensity of DHE in progenitors
	control	d>Reli	d>Rel68kD
	114.634	124.952	185.754
	103.809	74.311	155.468
	86.446	118.935	155.764
	111.33	66.592	183.743
	86.122	94.19	134.677
	105.593	116.576	127.677
	106.366	101.903	116.419
	104.6	100.707	123.474
	98.321	111.005	120.37
	97.225	75.854	125.509
Mean	101.445	98.5025	142.886
Standard Deviation	9.52167	20.4165	25.8544
P Value		0.941	<.001
Fig 2N	Differentiation index
	control	d>Rel68kD	d>cati	d>Rel68kD; cati
	0.5455	0.204	0.472328	0.388766
	0.5185	0.2166	0.716798	0.207553
	0.3733	0.1317	0.586604	0.345379
	0.3891	0.5914	0.764714	0.370104
	0.3638	0.2721	0.810071	0.171375
	0.4317	0.2306	0.837918	0.234369
	0.4455	0.1436	0.679429	0.20326
	0.5274	0.1732	0.519883	0.141471
	0.5446	0.2235	0.457476	0.174822
	0.315	0.1993	0.500965	0.144119
				0.135189
				0.153421
Mean	0.44544	0.2386	0.634619	0.222486
Standard Deviation	0.084424	0.13074	0.144857	0.0930574
P Value		0.001	0.004	<.001	0.988
Fig 2O	Area of progenitor zone/Total area of the lymph gland
	control	d>Rel68kD	d>cati	d>Rel68kD; cati
	0.545795	0.657525	0.284126	0.758175
	0.532061	0.695404	0.339925	0.56524
	0.507435	0.617528	0.220132	0.72633
	0.636491	0.53373	0.311673	0.662177
	0.443977	0.715211	0.270493	0.576173
	0.560602	0.624914	0.206465	0.583344
	0.415003	0.648762	0.134675	0.610793
	0.362991	0.763958	0.458966	0.483268
	0.533241	0.583456	0.453986	0.584769
	0.478203	0.678491	0.462467	0.670234
Mean	0.50158	0.651898	0.314291	0.62205
Standard Deviation	0.0790024	0.0664704	0.114818	0.0822892
P Value		0.003	<.001	<.001	0.871

## Sheet: Fig 3
Fig 3
Fig 3A	Fold change of puc transcript levels in tepIV>UAS-Rel RNAi
	w1118	UAS-Rel RNAi
	0.987572	3.08505
	0.985293	3.26095
	1.02713	2.6365
Mean	1	2.99417
Standard Deviation	0.0235267	0.32199
P value		0.008
Fig 3B	Fold change of puc transcript levels in tepIV>UAS-Rel 68kD
	w1118	UAS-Rel 68kD
	1.00714	0.235467
	0.955015	0.23384
	1.03785	0.239306
Mean	1	0.236204
Standard Deviation	0.0418753	0.00280654
P value		<.001
Fig 3G	Differentiation index
	control	tepIV>Reli	tepIV>bskDN	tepIV>bskDN;Reli
	0.45455	0.554561	0.246264	0.271874
	0.379063	0.801852	0.0858841	0.184675
	0.471609	0.700367	0.088512	0.181371
	0.38372	0.78235	0.10838	0.245791
	0.392232	0.596254	0.207789	0.248957
	0.400447	0.587152	0.291281	0.296737
	0.309293	0.551124	0.210631	0.411196
	0.4356	0.62343	0.131669	0.446978
	0.43857	0.657601	0.190849	0.160307
	0.608334	0.527454	0.27434	0.320561
Mean	0.427342	0.638214	0.18356	0.276845
Standard Deviation	0.0787241	0.0961644	0.0760622	0.0956037
P value		<.001	<.001	<.001	0.096
Fig 3H	Area of progenitor zone/Total area of the lymph gland
	control	tepIV>Reli	tepIV>bskDN	tepIV>bskDN;Reli
	0.458818	0.259358	0.661568	0.679023
	0.500126	0.127745	0.635543	0.793746
	0.535475	0.163741	0.671752	0.754011
	0.533728	0.234256	0.760465	0.748332
	0.451648	0.234538	0.767322	0.694874
	0.436919	0.335262	0.844292	0.703669
	0.544196	0.289359	0.718928	0.628053
	0.465768	0.211661	0.697492	0.382093
	0.526006	0.256043	0.773804	0.436434
	0.58437	0.324563	0.729507	0.548317
Mean	0.503705	0.243653	0.726067	0.636855
Standard Deviation	0.0485244	0.0653565	0.0626501	0.13879
P value		<.001	<.001	<.001	0.114
Fig 3Q	Differentiation index
	control	tepIV>Reli	tepIV>tak1i	tepIV>tak1i;Reli
	0.494349	0.504895	0.146341	0.149437
	0.485821	0.643664	0.11555	0.151516
	0.467669	0.687644	0.0671179	0.220981
	0.365385	0.638228	0.12667	0.176825
	0.362594	0.551376	0.14214	0.223595
	0.473999	0.517785	0.136289	0.206318
	0.546612	0.589009	0.231764	0.192353
	0.45793	0.604787	0.124831	0.124494
	0.447838	0.488592	0.0710783	0.19317
	0.474421	0.682981	0.179703	0.241884
Mean	0.457662	0.590896	0.134149	0.188057
Standard Deviation	0.0561233	0.0729006	0.0480518	0.0374394
P value		<.001	<.001	<.001	0.147
Fig 3R	Area of progenitor zone/Total area of the lymph gland
	control	tepIV>Reli	tepIV>tak1i	tepIV>tak1i;Reli
	0.467429	0.243344	0.498881	0.673785
	0.412515	0.260389	0.622818	0.401384
	0.385932	0.367668	0.64601	0.585311
	0.464558	0.178581	0.604557	0.434926
	0.413882	0.317219	0.535048	0.622206
	0.411872	0.257159	0.599903	0.490138
	0.454898	0.26252	0.613374	0.420609
	0.365909	0.273364	0.769342	0.561954
	0.464155	0.201205	0.644273	0.503805
	0.382004	0.166842	0.521227	0.594744
Mean	0.422315	0.252829	0.605543	0.528886
Standard Deviation	0.0380621	0.0610892	0.0773274	0.0926515
P value		<.001	<.001	<.001	0.088

## Sheet: Fig 4
Fig 4
Fig 4A	Fold change of whd transcript levels in tepIV>UAS-Rel RNAi
	w1118	UAS-Rel RNAi
	1.05215	2.10429
	0.957052	1.77769
	0.990802	2.19873
Mean	1	2.0269
Standard Deviation	0.04821	0.220931
P value		0.012
Fig 4B	Fold change of whd transcript levels in tepIV>UAS-Rel 68kD
	w1118	UAS-Rel 68kD
	0.985744	0.408749
	1.15612	0.456689
	0.85814	0.327436
Mean	1	0.397625
Standard Deviation	0.149498	0.0653407
P value		0.01
Fig 4G	Differentiation index
	control	d>Reli	d>whd1/whd1	d>whd1/whd1;Reli
	0.513234	0.751349	0.213085	0.189472
	0.455538	0.826439	0.383308	0.348546
	0.36512	0.758324	0.384741	0.447098
	0.529059	0.874137	0.206082	0.219296
	0.448493	0.796351	0.292605	0.265131
	0.568573	0.541262	0.252126	0.240829
	0.42855	0.690077	0.320122	0.308114
	0.497102	0.72859	0.182124	0.262884
	0.313894	0.69959	0.357439	0.272299
	0.442798	0.636466	0.251232	0.14147
Mean	0.456236	0.730259	0.284286	0.269514
Standard Deviation	0.0763127	0.0958163	0.0747965	0.0853032
P value		<.001	<.001	<.001	0.979
Fig 4H	Area of progenitor zone/Total area of the lymph gland
	control	d>Reli	d>whd1/whd1	d>whd1/whd1;Reli
	0.620248	0.273617	0.725628	0.701558
	0.466165	0.246403	0.62772	0.671583
	0.467889	0.411087	0.706256	0.622774
	0.515224	0.321983	0.609474	0.539734
	0.426441	0.429008	0.585362	0.528585
	0.491734	0.378049	0.699059	0.654918
	0.503136	0.368361	0.661078	0.543608
	0.495899	0.231569	0.707185	0.571979
	0.453676	0.181384	0.602221	0.538106
	0.618384	0.321583	0.589205	0.44857
Mean	0.50588	0.316304	0.651319	0.582141
Standard Deviation	0.0651393	0.0818944	0.054734	0.0783459
P value		<.001	<.001	<.001	0.147
Fig 4M	Differentiation index
	control unfed	control mildronate fed	tepIV>Reli unfed	tepIV>Reli mildronate fed
	0.368274	0.345365	0.518434	0.188554
	0.457596	0.274616	0.501338	0.202252
	0.430282	0.310512	0.584081	0.245727
	0.410959	0.264227	0.540747	0.160448
	0.462441	0.148321	0.489007	0.282938
	0.42358	0.28719	0.610972	0.208987
	0.500437	0.290087	0.624492	0.186468
	0.388849	0.183611	0.702325	0.209642
	0.470594	0.358998	0.519308	0.315819
	0.419957	0.323452	0.528106	0.355572
		0.200201	0.588203	0.336044
				0.308699
				0.285237
				0.430793
				0.303772
				0.316587
Mean	0.433297	0.271507	0.564274	0.271096
Standard Deviation	0.0398926	0.0677999	0.0643745	0.0743793
P value		<.001	<.001	<.001

## Sheet: Fig 5
Fig 5
Fig 5F	Mean fluorescence intensity of H3K9 ac in progenitors
	control unfed	control acetate fed	tepIV>Rel68kD unfed	tepIV>Reli	tepIV>Rel68kD acetate fed
	80.906	86.033	34.879	106.981	44.858
	56.278	89.469	27.799	67.997	53.036
	77.399	60.578	27.84	115.468	87.78
	80.117	44.449	26.557	74.855	61.073
	60.317	49.788	31.271	70.581	49.97
	43.987	65.656	22.236	81.225	59.354
	38.832	58.433	23.184	124.822	55.388
	41.715	63.46	27.109	102.278	60.718
	33.221	54.628	33.908	97.315	50.467
	41.252	71.747	25.195	103.876	52.287
	75.839	45.925	29.463	73.142	61.277
	57.846	44.772	26.094	102.11	95.224
	73.493	33.795	24.62	88.84	73.118
	69.941	66.476	23.631	94.308	78.49
	72.444	60.112	24.01	95.015	70.723
	46.508	35.876	19.977	106.976	52.96
	50.773	51.099	18.98	93.897	86.814
	47.007	35.376	34.854	89.202	62.25
	37.652	48.206	24.967	63.483	48.128
	30.347	55.362	23.786	89.016	57.381
Mean	55.7937	56.062	26.518	92.0694	63.0648
Standard Deviation	16.8866	15.1874	4.51952	16.4034	14.3796
P value		0.999	<.001	<.001	<.001
Fig 5K	Differentiation index
	control unfed	control acetate fed	tepIV>Rel68kD unfed	tepIV>Rel68kD acetate fed
	0.351	0.407875	0.328	0.608705
	0.426	0.354046	0.243	0.460728
	0.427	0.43541	0.192	0.660015
	0.546	0.466555	0.234	0.514847
	0.431	0.556257	0.201	0.564643
	0.617	0.433307	0.27	0.47813
	0.52	0.536425	0.158	0.493978
	0.592	0.455536	0.224	0.553887
	0.439	0.398247	0.192	0.384084
	0.578	0.400408	0.278	0.577116
	0.423	0.439177	0.238
		0.426392
Mean	0.486364	0.44247	0.232545	0.529613
Standard Deviation	0.0872494	0.0569447	0.047576	0.0798578
P value		0.436	<.001	<.001	0.489
Fig 5L	Area of progenitor zone/Total area of the lymph gland
	control unfed	control acetate fed	tepIV>Rel68kD unfed	tepIV>Rel68kD acetate fed
	0.467429	0.477482	0.659228	0.499674
	0.412515	0.444819	0.700391	0.424332
	0.385932	0.362208	0.661247	0.278602
	0.464558	0.488553	0.709983	0.468579
	0.413882	0.46429	0.753821	0.524988
	0.411872	0.427978	0.677377	0.53239
	0.454898	0.458025	0.669042	0.499961
	0.365909	0.541641	0.644152	0.447345
	0.464155	0.4384	0.438314	0.505345
	0.382004	0.397524	0.514531	0.359855
		0.397626	0.637117	0.413705
		0.446127	0.611267
Mean	0.422315	0.445389	0.639706	0.450434
Standard Deviation	0.0380621	0.0472121	0.0862508	0.0776323
P value		0.847	<.001	<.001	0.766

## Sheet: Fig 6
Fig 6
Fig 6D	Mean fluorescence intesity of H3K9 ac
	control		act>Reli		act>Rel68kD
	GFP- neighbors	GFP+ clones	GFP- neighbors	GFP+ clones	GFP- neighbors	GFP+ clones
	43.065	46.127	43.919	50.706	36.211	24.879
	42.022	45.799	43.186	61.189	27.428	17.285
	48.909	48.628	56.526	72.131	39.694	28.86
	42.648	51.048	36.217	79.18	42.203	23.907
	26.984	38.691	29.062	70.221	49.129	27.218
	40.511	40.707	32.759	61.08	42.379	24.613
	39.599	49.025	54.299	68.054	41.796	17.017
	44.913	58.583	48.86	72.449	55.699	14.667
	56.951	33.053	38.689	77.432	33.671	23.663
	40.772	51.889	46.623	61.828	29.483	19.789
	35.962	42.815	33.712	43.408	35.619	22.52
	33.855	46.625	43.674	40.817	52.574	26.831
	40.441	39.744	47.211	52.803	45.549	15.15
	46.256	34.746	33.228	63.955	29.652	30.788
	59.179	55.878	47.254	71.576	39.218	20.531
Mean	42.8045	45.5572	42.3479	63.1219	40.0203	22.5145
Standard Deviation	8.12857	7.3418	8.16949	11.7536	8.37718	4.98194
P value		0.945	<.001	<.001	<.001	<.001
Fig 6I	Crystal cell index
	control unfed	control acetate fed	tepIV>Rel68kD unfed	tepIV>Rel68kD acetate fed
	0.104356	0.102195	0.0327022	0.0861759
	0.0994152	0.08418	0.0547753	0.102392
	0.104839	0.086189	0.0530547	0.106831
	0.0930095	0.0525588	0.0693698	0.0927729
	0.108993	0.104942	0.0575275	0.0983607
	0.106509	0.119645	0.0704682	0.0705623
	0.0708333	0.143508	0.0468819	0.104949
	0.0857143	0.106742	0.0605327	0.0888469
	0.0832536	0.0943613	0.0384615	0.0997358
	0.11245	0.0913349	0.0479592	0.101174
	0.100817	0.105341		0.0937149
	0.0776256	0.0850877		0.116339
		0.109579		0.0906314
		0.118766		0.0822249
				0.101842
				0.101675
Mean	0.0956513	0.100317	0.0531733	0.0961392
Standard Deviation	0.0134144	0.0212052	0.0121993	0.0109338
P value		0.861	<.001	<.001	0.999

## Sheet: Fig S1
Fig S1
Fig S1D	Crystal cell index
	control	tepIV>Reli	tepIV>Rel68kD
	0.104839	0.125172	0.0327022
	0.093009	0.132084	0.0547753
	0.108993	0.101242	0.0530547
	0.106509	0.125154	0.0693698
	0.070833	0.192161	0.0575275
	0.055102	0.234266	0.0704682
	0.083254	0.131047	0.0468819
	0.11245	0.0934315	0.0605327
	0.100817	0.122433	0.0384615
	0.077626	0.100488	0.0479592
Mean	0.0913432	0.135748	0.0531733
Standard Deviation	0.0190011	0.0441585	0.0121993
P value		0.005	0.016
Fig S1J	Differentiation index
	Control	Axenic
	0.485937	0.435974
	0.499301	0.558312
	0.438898	0.371599
	0.301036	0.346683
	0.562174	0.463218
	0.475065	0.452741
	0.444169	0.359667
	0.45004	0.320818
	0.459376	0.362919
	0.288367	0.409836
	0.348323	0.392912
	0.284379	0.481663
	0.486213	0.42047
	0.47937	0.416723
	0.379944	0.578604
	0.229031	0.399172
		0.45592
		0.480938
Mean	0.413226	0.428232
Standard Deviation	0.0957548	0.0689424
P value		0.608
Fig S1K''	Mean fluorescence intensity of Relish in progenitors
	Control	Axenic
	86.02	69.945
	88.183	73.488
	70.656	76.721
	64.618	88.146
	66.589	67.448
	77.581	72.637
	64.489	83.025
	64.139	88.899
	64.164	80.066
	76.022	67.238
	87.409	78.026
	71.938	80.212
	84.525	73.256
	69.466	92.453
	74.342	87.02
	79.14	76.143
	76.369	76.674
	73.754	81.549
	78.565	95.53
	72.693
Mean	74.5331	79.3935
Standard Deviation	7.83239	8.16466
P value		0.066
Fig S1Q	Mean fluorescence intesity of Relish
	Control	Sham	Infected
	47.788	49.943	61.849
	48.82	47.224	49.444
	44.596	45.971	42.325
	38.453	41.935	43.571
	37.23	36.513	54.079
	43.985	43.328	44.749
	49.225	47.569	50.964
	51.151	48.205	47.382
	50.538	50.974	42.215
	37.623	57.672	41.968
	44.597	60.891	45.834
	38.869	37.244	70.791
	40.746	30.373	68.395
	41.946	47.993	39.721
	47.556	46.378	38.726
Mean	44.2082	46.1475	49.4675
Standard Deviation	4.85411	7.77089	10.1227
P value		0.78	0.487	0.173
Fig S1R'''	Area of progenitor zone/Total area of the lymph gland
	control	d>Reli	d>Rel68kD
	0.548355	0.29968	0.599087
	0.407118	0.314591	0.722718
	0.457974	0.349579	0.644614
	0.386898	0.394132	0.760888
	0.449804	0.231054	0.805422
	0.526388	0.361649	0.676292
	0.406681	0.279947	0.531137
	0.487761	0.289543	0.645188
	0.563554	0.281912	0.865691
	0.609417	0.364739	0.66769
Mean	0.484395	0.316683	0.691873
Standard Deviation	0.0754054	0.0498138	0.0991668
P value		<.001	<.001
Fig S1S'''	Differentiation index
	control	d>Reli	d>Rel68kD
	0.513234	0.751349	0.20396
	0.455538	0.826439	0.216566
	0.36512	0.758324	0.131695
	0.529059	0.874137	0.591438
	0.448493	0.796351	0.27207
	0.568573	0.541262	0.230559
	0.42855	0.690077	0.143564
	0.497102	0.72859	0.173181
	0.313894	0.69959	0.223476
	0.442798	0.636466	0.199291
Mean	0.456236	0.730259	0.23858
Standard Deviation	0.0763126	0.0958163	0.130758
P value		<.001	<.001
Fig S1T'''	Number of intermediate progenitors/Total number of DAPI positive nuclei
	control	d>Reli	d>Rel68kD
	0.207358	0.094322	0.224039
	0.21095	0.095424	0.25066
	0.158974	0.091909	0.246065
	0.172131	0.10668	0.263484
	0.194303	0.098196	0.285431
	0.237303	0.11032	0.23565
	0.169475	0.118338	0.266786
	0.239662	0.126747	0.270723
	0.220549	0.137592	0.283619
	0.218413	0.083887	0.220339
	0.194366	0.07629	0.274236
	0.228237	0.114178
Mean	0.20431	0.10449	0.256457
Standard Deviation	0.02685	0.0178853	0.022766
P value		<.001	<.001

## Sheet: Fig S2
Fig S2
Fig S2D-D''
	control				Rel loss				Rel overexpression
	% of S	% of G1	% of G2-M		% of S	% of G1	% of G2-M		% of S	% of G1	% of G2-M
	18.0926	9.39691	72.5105		40.2866	13.535	46.1783		25.2912	4.49251	70.2163
	2.64798	17.134	80.2181		29.8944	1.46223	68.6434		20.8238	2.97483	76.2014
	17.1309	2.50696	80.3621		31.887	2.82543	65.2876		20.2673	4.89978	74.833
	16.4557	2.53165	81.0127		34.9206	2.83447	62.2449		32.6087	21.558	45.8333
	15.9184	9.38776	74.6939		36.653	8.11088	55.2361		35.8079	14.4105	49.7817
	24.6094	9.76562	65.625		43.61	11.3307	45.0593		40.2655	14.6018	45.1327
	17.9979	0.638978	81.3632		37.013	9.46197	53.525		48.1481	9.62963	42.2222
	20.3438	2.29226	77.3639		37.6562	9.21875	53.125		38.7417	25.1656	36.0927
	23.1884	3.10559	73.706		41.9178	16.9863	41.0959		38.4988	15.7385	45.7627
	30.1653	7.2314	62.6033		40.5039	14.1473	45.3488		44.1103	10.5263	45.3634
Mean (Average)	18.655	6.39911	74.9459		37.4343	8.9913	53.5744		34.4563	12.3997	53.1439
Standard Deviation	7.17222	5.12272	6.5635		4.35352	5.27344	9.38674		9.57736	7.34593	14.7102
Fig S2H	EdU Index
	control	tep>Reli	tepIV>Rel68kD
	0.029397	0.0539665	0.0722282
	0.015449	0.025	0.060024
	0.01677	0.0392354	0.0933532
	0.017231	0.013369	0.0714286
	0.021638	0.0483676	0.0673607
	0.019711	0.0534674	0.104822
	0.001785	0.0575188	0.0477555
	0.023053	0.030782	0.144535
	0.010144	0.047847	0.0533458
	0.014883	0.027742	0.0700525
	0.015322	0.02021	0.101182
	0.029148	0.017943	0.126221
	0.006599
	0.007469
	0.016329
Mean	0.0163285	0.0362874	0.0843591
Standard Deviation	0.00778174	0.0156604	0.0299363
P value		0.03	<.001
Fig S2M	Crystal cell index
	control	d>Rel68kD	d>cati	d>Rel68kD; cati
	0.063207	0.018509	0.0932265	0.0314263
	0.057235	0.0222025	0.0975224	0.024975
	0.04361	0.0179949	0.0948856	0.00117509
	0.040427	0.00315126	0.0753604	0.0111902
	0.042553	0.0157179	0.0628053	0.00834202
	0.040577	0.0333919	0.0820745	0.00607903
	0.068603	0.0260017	0.0854922	0.00922722
	0.052838	0.0340583	0.0959716	0.0125865
	0.048498	0.0181951	0.0990772	0.0214116
	0.04768	0.0169173	0.0786749	0.00784034
	0.051678	0.0229375	0.0906012	0.00700117
	0.052133	0.026306	0.0783987	0.00813008
	0.053459	0.0192113		0.0339266
	0.042363	0.0257446		0.0325342
	0.05552	0.0266734
	0.038677	0.018226
Mean	0.0499411	0.0215774	0.0861742	0.0154175
Standard Deviation	0.00856948	0.00743396	0.0110103	0.0111106
P value		<.001	<.001	<.001	0.298

## Sheet: Fig S3
Fig S3
Fig S3E	Differentiation index
	control	tepIV>Rel68kD	tepIV>FOXO	tepIV>Rel68kD;FOXO
	0.45455	0.134692	0.866441	0.68958
	0.379063	0.0575095	0.854512	0.541333
	0.471609	0.188714	0.759826	0.58205
	0.38372	0.170432	0.797215	0.608174
	0.392232	0.0978604	0.93203	0.625164
	0.400447	0.185793	0.834762	0.49926
	0.309293	0.212015	0.810804	0.719779
	0.4356	0.205805	0.752853	0.659928
	0.43857	0.121046	0.752988	0.515795
	0.608334	0.166764	0.57688	0.595612
Mean	0.427342	0.154063	0.793831	0.603667
Standard Deviation	0.0787241	0.0501322	0.0952188	0.0726871
P value		<.001	<.001	<.001
Fig S3F	Area of progenitor zone/Total area of the lymph gland
	control	tepIV>Rel68kD	tepIV>FOXO	tepIV>Rel68kD;FOXO
	0.458818	0.740795	0.117412	0.334584
	0.500126	0.730534	0.200945	0.641883
	0.535475	0.766914	0.247165	0.460229
	0.533728	0.830752	0.112812	0.548402
	0.451648	0.789592	0.233894	0.47795
	0.436919	0.858738	0.178927	0.25805
	0.544196	0.767643	0.289867	0.420121
	0.465768	0.899663	0.110907	0.482018
	0.526006	0.726711	0.166605	0.449559
	0.58437	0.678067	0.10102	0.435499
Mean	0.503705	0.778941	0.175955	0.450829
Standard Deviation	0.0485243	0.0672585	0.0661524	0.105238
P value		<.001	<.001	<.001
Fig S3J	Total number of lipid droplets in progenitor area
	control	tepIV>Reli	tepIV>Rel68kD
	206	229	444
	153	161	417
	189	128	428
	255	83	480
	395	154	666
	208	91	425
	256	106	213
	269	225	474
	292	224	208
	296	119	325
	351	62	285
	444	134	348
	429	115	416
	471	72	688
	197	112	395
	394	90	498
	258	167	286
		53	372
		63	211
		73	490
		153
		89
		181
		129
Mean	297.824	125.542	403.45
Standard Deviation	98.6168	52.4006	131.758
P value		<.001	0.005

## Sheet: Fig S4
Fig S4
Fig S4A	Fold change of hexA transcript levels in tepIV>UAS-Rel 68kD
	w1118	UAS-Rel 68kD
	1.05738	1.7417
	1.02847	1.42949
	0.914147	1.63071
Mean	1	1.60063
Standard Deviation	0.0757431	0.158265
P value		0.011
Fig S4B	Fold change of pyk transcript levels in tepIV>UAS-Rel 68kD
	w1118	UAS-Rel 68kD
	0.931191	1.22871
	0.948563	1.37283
	1.12025	1.24587
Mean	1	1.28247
Standard Deviation	0.104498	0.0787204
P value		0.023
Fig S4C	Fold change of hexA transcript levels in tepIV>UAS-Rel RNAi
	w1118	UAS-Rel RNAi
	0.931787	1.15248
	1.01261	1.1158
	1.05561	1.11838
Mean	1	1.12888
Standard Deviation	0.0628649	0.0204743
P value		0.059
Fig S4D	Fold change of pyk transcript levels in tepIV>UAS-Rel RNAi
	w1118	UAS-Rel RNAi
	1.11412	0.402179
	1.05891	0.616672
	0.826971	0.620961
Mean	1	0.546604
Standard Deviation	0.15237	0.125094
P value		0.018
Fig S4I	Crystal cell index
	control	d>Reli	d>whdi	d>whdi,Reli
	0.063207	0.065315	0.03716	0.012903
	0.057235	0.099951	0.015385	0.002006
	0.04361	0.063795	0.03402	0.030752
	0.040427	0.074861	0.020656	0.010563
	0.042553	0.08841	0.023467	0.002275
	0.040577	0.071429	0.062112	0.019594
	0.068603	0.122368	0.02171	0.003222
	0.052838	0.084589	0.032091	0.014029
	0.048498	0.094083	0.019264	0.023459
	0.04768	0.083531	0.009948	0.019173
	0.051678	0.091096	0.015734	0.020408
	0.052133	0.084778	0.011276	0.023273
	0.053459	0.065489	0.023272
	0.042363	0.094512	0.034595
	0.05552	0.08691	0.020171
	0.038677	0.078564	0.013859
Mean	0.0499411	0.0843551	0.02467	0.0151381
Standard Deviation	0.00856948	0.0150272	0.013053	0.00929407
P value		<.001	<.001	<.001	0.169
Fig S4N	Differentiation index
	control unfed	control L-carnitine fed	tepIV>Rel68kD unfed	tepIV>Rel68kD L-carnitine fed
	0.422577	0.614496	0.208876	0.445309
	0.442897	0.510598	0.277611	0.612933
	0.368274	0.590443	0.266989	0.556927
	0.457596	0.632141	0.303652	0.48244
	0.430282	0.608231	0.329469	0.574021
	0.410959	0.579138	0.298158	0.365381
	0.462441	0.487865	0.328567	0.536145
	0.42358	0.560297	0.417387	0.526427
	0.500437	0.485049	0.246757	0.596779
	0.388849	0.504881	0.34463	0.466986
		0.642739		0.525875
		0.490434		0.656452
Mean	0.430789	0.558859	0.30221	0.528806
Standard Deviation	0.0378563	0.0601233	0.0578824	0.0800825
P value		<.001	<.001	<.001
